# Supplementary material for: Mitochondrial genome of Cordyceps blackwelliae: organization, transcription, and evolutionary insights into Cordyceps
Source: IMA Fungus. 2023 Jul 6;14:13. doi: 10.1186/s43008-023-00118-5 (PMC10327131; doi:10.1186/s43008-023-00118-5)
Supplement: Supplementary file 1 — Additional file 1. Table S1 Species information used for constructing phylogenetic trees. Table S2 FPKM values of mitochondrial genes from two different RNA-Seq strategies. Table S3 Local BLAST of mitochondrial genesagainst assembled transcript contigs. Table S4 Local BLAST of mitochondrial intron-containing genesagainst assembled transcript contigs. Table S5 Length, mean K2P genetic distances and Ka/Ks ratios of protein-coding gene among five different Cordyceps species. Table S6 K2P genetic distances and Ka/Ks ratios between different species pairs at protein-coding genes. [file 43008_2023_118_MOESM1_ESM.xls]

## Sheet: S 1
Supplementary Table S1. Species information used for constructing phylogenetic trees
Phylum	Subphylum	Class	Order	Family	Species	Strain	Accession no.	Length (nt)	Note
Ascomycota	Pezizomycotina	Sordariomycetes	Hypocreales	Cordycipitaceae	Beauveria bassiana	Bb13	NC_010652	29961
Ascomycota	Pezizomycotina	Sordariomycetes	Hypocreales	Cordycipitaceae	Beauveria brongniartii	IMBST95031	NC_011194	33926
Ascomycota	Pezizomycotina	Sordariomycetes	Hypocreales	Cordycipitaceae	Beauveria caledonica	fhr1	NC_030636	38316
Ascomycota	Pezizomycotina	Sordariomycetes	Hypocreales	Cordycipitaceae	Beauveria lii	RCEF5500	MT818175	59014
Ascomycota	Pezizomycotina	Sordariomycetes	Hypocreales	Cordycipitaceae	Beauveria malawiensis	k89	NC_030635	44135
Ascomycota	Pezizomycotina	Sordariomycetes	Hypocreales	Cordycipitaceae	Beauveria pseudobassiana	C1010	NC_022708	28006
Ascomycota	Pezizomycotina	Sordariomycetes	Hypocreales	Cordycipitaceae	Cordyceps chanhua	CCAD02	NC_041489	56581
Ascomycota	Pezizomycotina	Sordariomycetes	Hypocreales	Cordycipitaceae	Cordyceps militaris	V40-5	KP722501	33967
Ascomycota	Pezizomycotina	Sordariomycetes	Hypocreales	Cordycipitaceae	Cordyceps tenuipes	YFCC 2017002	MK234910	31386
Ascomycota	Pezizomycotina	Sordariomycetes	Hypocreales	Cordycipitaceae	Cordyceps pruinosa	N/A	MN515031	34094
Ascomycota	Pezizomycotina	Sordariomycetes	Hypocreales	Cordycipitaceae	Cordyceps blackwelliae	ZYJ0835	OM403992	42257
Ascomycota	Pezizomycotina	Sordariomycetes	Hypocreales	Cordycipitaceae	Samsoniella hepiali	N/A	KJ764671	24245
Ascomycota	Pezizomycotina	Sordariomycetes	Hypocreales	Cordycipitaceae	Isaria farinosa	ARSEF 3	MK512381	24225
Ascomycota	Pezizomycotina	Sordariomycetes	Hypocreales	Cordycipitaceae	Akanthomyces lecanii	RCEF 1005	NC_046840	24643
Ascomycota	Pezizomycotina	Sordariomycetes	Hypocreales	Cordycipitaceae	Akanthomyces muscarius	C42	NC_004514	24499
Ascomycota	Pezizomycotina	Sordariomycetes	Hypocreales	Cordycipitaceae	Lecanicillium saksenae	N/A	NC_028330	25919
Ascomycota	Pezizomycotina	Sordariomycetes	Hypocreales	Cordycipitaceae	Lecanicillium fungicola	N/A	LR536627	24277
Ascomycota	Pezizomycotina	Sordariomycetes	Hypocreales	Cordycipitaceae	Parengyodontium album	ATCC:56482	NC_032302	28081
Ascomycota	Pezizomycotina	Sordariomycetes	Hypocreales	Clavicipitaceae	Metarhizium rileyi	RCEF 4871	MT107156	62514
Ascomycota	Pezizomycotina	Sordariomycetes	Hypocreales	Clavicipitaceae	Epichloe typhina	E8	NC_032063	84630
Ascomycota	Pezizomycotina	Sordariomycetes	Hypocreales	Clavicipitaceae	Epichloe festucae	AR5	NC_032064	88744
Ascomycota	Pezizomycotina	Sordariomycetes	Hypocreales	Ophiocordycipitaceae	Tolypocladium inflatum	ARSEF 3277	KY924880	25328
Ascomycota	Pezizomycotina	Sordariomycetes	Hypocreales	Ophiocordycipitaceae	Hirsutella minnesotensis	3608	NC_027660	52245	The nad4 (at 3' end) is longer than others.
Ascomycota	Pezizomycotina	Sordariomycetes	Hypocreales	Ophiocordycipitaceae	Hirsutella vermicola	AS3.7877	KY465721	53793
Ascomycota	Pezizomycotina	Sordariomycetes	Hypocreales	Hypocreaceae	Trichoderma reesei	N/A	NC_003388	42130
Ascomycota	Pezizomycotina	Sordariomycetes	Hypocreales	Hypocreaceae	Trichoderma asperellum	B05	NC_037075	29999
Ascomycota	Pezizomycotina	Sordariomycetes	Hypocreales	Hypocreaceae	Hypomyces aurantius	N/A	NC_030206	71638
Ascomycota	Pezizomycotina	Sordariomycetes	Hypocreales	Stachybotryaceae	Stachybotrys chartarum	IBT 7711	OK267386	30745
Ascomycota	Pezizomycotina	Sordariomycetes	Hypocreales	Stachybotryaceae	Memnoniella echinata	JCM 22618	OK267390	28743
Ascomycota	Pezizomycotina	Sordariomycetes	Hypocreales	Stachybotryaceae	Myrothecium inundatum	CBS 120646	OK267391	30041
Ascomycota	Pezizomycotina	Sordariomycetes	Hypocreales	Bionectriaceae	Clonostachys rosea	6792	NC_036667	40921
Ascomycota	Pezizomycotina	Sordariomycetes	Hypocreales	Bionectriaceae	Clonostachys compactiuscula	YFCC 8592	MW030498	38473
Ascomycota	Pezizomycotina	Sordariomycetes	Hypocreales	Bionectriaceae	Clonostachys rogersoniana	YFCC 899	MW030499	42075
Ascomycota	Pezizomycotina	Sordariomycetes	Hypocreales	Sarocladiaceae	Sarocladium implicatum	N/A	NC_026534	22376	Genes cox3 & nad6 are absent.
Ascomycota	Pezizomycotina	Sordariomycetes	Hypocreales	Nectriaceae	Fusarium graminearum	PH-1	DQ364632	95676
Ascomycota	Pezizomycotina	Sordariomycetes	Hypocreales	Nectriaceae	Fusarium oxysporum	F11	NC_017930	34477
Ascomycota	Pezizomycotina	Sordariomycetes	Hypocreales	Nectriaceae	Fusarium solani	mpVI	NC_016680	62978
Ascomycota	Pezizomycotina	Sordariomycetes	Glomerellales	Glomerellaceae	Colletotrichum aenigma	XY15	KX885105	57252	Outgroup
Ascomycota	Pezizomycotina	Sordariomycetes	Glomerellales	Glomerellaceae	Colletotrichum gloeosporioides	LQ33	KX885104	55169	Outgroup

## Sheet: S 2
Supplementary Table S2. FPKM values of mitochondrial genes from two different RNA-Seq strategies
Genes	PA strategy	RD stragety	Note
rnl	0.678537	9032.63
rns	1.0469	33506.4
trnA	0	0
trnC	0	0
trnD	0	0
trnE	0	0
trnF	0	0
trnG	0	0
trnH	0	0
trnI	0	0
trnK	0	0
trnL1	0	0
trnL2	0	0
trnM1	0	0
trnM2	0	0
trnM3	0	0
trnN	0	0
trnP	0	0
trnQ	0	0
trnR1	0	0
trnR2	0	0
trnS1	0	0
trnS2	0	0
trnT	0	0
trnV	0	0
trnW	0	0
trnY	0	0
atp6	0	1028.15
atp8	0	0
atp9	0	7726.4
cob	0.125833	916.501
cox1	0.0552672	2840.38
cox2	0.392073	2750.31
cox3	0	1435.68
nad1	0	373.183
nad2	0	152.929
nad3	0	23.4943
nad4	0.032179	490.536
nad4L	0	349.97
nad5	0.0220318	253.322
nad6	0	2.11424
orf102	0	354.239
orf103	0	476.021
orf112	0	0
orf127A	0	130.967	intergenic
orf127B	0	150.598
orf129	0	110.832
orf161	0	1769.36	intergenic
orf301	0	72.2873
orf308	0	111.576
orf319	0	179.803
orf336	0	123.9
orf386	0.0425051	547.23
orf419	0	244.752
orf456	0	29.3805	Rps3
orf535	0	110.875
For genes named by orfs, two located at intergenic regions, and others located at intronic regions.

## Sheet: S 3
Supplementary Table S3. Local BLAST of mitochondrial genes (exon sequences) against assembled transcript contigs.
qseqid	qlen	qstart	qend	sseqid	slen	sstart	send	sstrand	length	pident	nident	mismatch	gaps	bitscore	evalue
rnl	2934	1	2934	TRINITY_GG_1_c26_g1_i1	10262	2100	5033	plus	2934	100	2934	0	0	5419	0
rnl	2934	1032	2934	TRINITY_GG_1_c26_g1_i1	10262	1	1903	plus	1903	100	1903	0	0	3515	0
rnl	2934	805	828	TRINITY_GG_1_c32_g1_i1	1559	24	1	minus	24	100	24	0	0	45.4	6.5e-06
rnl	2934	783	806	TRINITY_GG_1_c32_g1_i1	1559	1559	1536	minus	24	100	24	0	0	45.4	6.5e-06
rnl	2934	2459	2482	TRINITY_GG_1_c7_g2_i1	1872	24	1	minus	24	100	24	0	0	45.4	6.5e-06
rnl	2934	2435	2458	TRINITY_GG_1_c7_g2_i1	1872	1872	1849	minus	24	100	24	0	0	45.4	6.5e-06
rnl	2934	2459	2482	TRINITY_GG_1_c7_g1_i1	1872	24	1	minus	24	100	24	0	0	45.4	6.5e-06
rnl	2934	2435	2458	TRINITY_GG_1_c7_g1_i1	1872	1872	1849	minus	24	100	24	0	0	45.4	6.5e-06
rnl	2934	2596	2619	TRINITY_GG_1_c4_g1_i1	972	24	1	minus	24	100	24	0	0	45.4	6.5e-06
rns	1466	1	1466	TRINITY_GG_1_c31_g1_i1	3456	3097	1632	minus	1466	100	1466	0	0	2708	0
trnA	72	1	72	TRINITY_GG_1_c26_g1_i1	10262	6178	6249	plus	72	100	72	0	0	134	2.64e-34
trnC	72	1	72	TRINITY_GG_1_c30_g1_i7	11823	8007	7936	minus	72	100	72	0	0	134	2.64e-34
trnC	72	1	72	TRINITY_GG_1_c30_g1_i6	4303	1420	1349	minus	72	100	72	0	0	134	2.64e-34
trnC	72	1	72	TRINITY_GG_1_c30_g1_i5	10890	8007	7936	minus	72	100	72	0	0	134	2.64e-34
trnC	72	1	72	TRINITY_GG_1_c30_g1_i4	11951	8007	7936	minus	72	100	72	0	0	134	2.64e-34
trnC	72	1	72	TRINITY_GG_1_c30_g1_i2	13222	9278	9207	minus	72	100	72	0	0	134	2.64e-34
trnC	72	1	72	TRINITY_GG_1_c30_g1_i1	12161	9278	9207	minus	72	100	72	0	0	134	2.64e-34
trnD	73	1	73	TRINITY_GG_1_c31_g1_i1	3456	1503	1431	minus	73	100	73	0	0	135	7.48e-35
trnE	73	1	73	TRINITY_GG_1_c26_g1_i1	10262	5831	5903	plus	73	100	73	0	0	135	7.48e-35
trnF	73	1	73	TRINITY_GG_1_c26_g1_i1	10262	6251	6323	plus	73	100	73	0	0	135	7.48e-35
trnG	71	1	71	TRINITY_GG_1_c31_g1_i1	3456	329	259	minus	71	100	71	0	0	132	9.34e-34
trnH	74	1	74	TRINITY_GG_1_c26_g1_i1	10262	6565	6638	plus	74	100	74	0	0	137	2.11e-35
trnI	72	1	72	TRINITY_GG_1_c31_g3_i1	954	377	306	minus	72	100	72	0	0	134	2.64e-34
trnK	73	1	73	TRINITY_GG_1_c26_g1_i1	10262	6330	6402	plus	73	100	73	0	0	135	7.48e-35
trnL1	82	1	82	TRINITY_GG_1_c26_g1_i1	10262	6093	6174	plus	82	100	82	0	0	152	8.57e-40
trnL2	84	1	84	TRINITY_GG_1_c26_g1_i1	10262	6404	6487	plus	84	100	84	0	0	156	6.83e-41
trnM1	71	1	71	TRINITY_GG_1_c26_g1_i1	10262	5905	5975	plus	71	100	71	0	0	132	9.34e-34
trnM2	73	1	73	TRINITY_GG_1_c26_g1_i1	10262	6017	6089	plus	73	100	73	0	0	135	7.48e-35
trnM3	72	1	72	TRINITY_GG_1_c26_g1_i1	10262	6683	6754	plus	72	100	72	0	0	134	2.64e-34
trnN	71	1	71	TRINITY_GG_1_c31_g1_i1	3456	1319	1249	minus	71	100	71	0	0	132	9.34e-34
trnP	72	1	72	TRINITY_GG_1_c31_g3_i1	954	123	52	minus	72	100	72	0	0	134	2.64e-34
trnQ	73	1	73	TRINITY_GG_1_c26_g1_i1	10262	6491	6563	plus	73	100	73	0	0	135	7.48e-35
trnR1	71	1	71	TRINITY_GG_1_c30_g3_i1	1941	1907	1837	minus	71	100	71	0	0	132	9.34e-34
trnR1	71	1	71	TRINITY_GG_1_c30_g1_i7	11823	11789	11719	minus	71	100	71	0	0	132	9.34e-34
trnR2	71	1	71	TRINITY_GG_1_c30_g1_i7	11823	5107	5037	minus	71	100	71	0	0	132	9.34e-34
trnR2	71	1	71	TRINITY_GG_1_c30_g1_i5	10890	5107	5037	minus	71	100	71	0	0	132	9.34e-34
trnR2	71	1	71	TRINITY_GG_1_c30_g1_i4	11951	5107	5037	minus	71	100	71	0	0	132	9.34e-34
trnR2	71	1	71	TRINITY_GG_1_c30_g1_i3	8276	5107	5037	minus	71	100	71	0	0	132	9.34e-34
trnR2	71	1	71	TRINITY_GG_1_c30_g1_i2	13222	5107	5037	minus	71	100	71	0	0	132	9.34e-34
trnR2	71	1	71	TRINITY_GG_1_c30_g1_i1	12161	5107	5037	minus	71	100	71	0	0	132	9.34e-34
trnS1	81	1	81	TRINITY_GG_1_c31_g1_i1	3456	1408	1328	minus	81	100	81	0	0	150	3.04e-39
trnS2	84	1	84	TRINITY_GG_1_c31_g3_i1	954	294	211	minus	84	100	84	0	0	156	6.83e-41
trnT	71	1	71	TRINITY_GG_1_c26_g1_i1	10262	5229	5299	plus	71	100	71	0	0	132	9.34e-34
trnV	72	1	72	TRINITY_GG_1_c31_g3_i1	954	458	387	minus	72	100	72	0	0	134	2.64e-34
trnW	72	1	72	TRINITY_GG_1_c31_g3_i1	954	209	138	minus	72	100	72	0	0	134	2.64e-34
trnY	85	1	85	TRINITY_GG_1_c31_g1_i1	3456	1591	1507	minus	85	100	85	0	0	158	1.93e-41
atp6	783	1	783	TRINITY_GG_1_c30_g1_i7	11823	806	24	minus	783	100	783	0	0	1447	0
atp6	783	1	783	TRINITY_GG_1_c30_g1_i5	10890	806	24	minus	783	100	783	0	0	1447	0
atp6	783	1	783	TRINITY_GG_1_c30_g1_i4	11951	806	24	minus	783	100	783	0	0	1447	0
atp6	783	1	783	TRINITY_GG_1_c30_g1_i3	8276	806	24	minus	783	100	783	0	0	1447	0
atp6	783	1	783	TRINITY_GG_1_c30_g1_i2	13222	806	24	minus	783	100	783	0	0	1447	0
atp6	783	1	783	TRINITY_GG_1_c30_g1_i1	12161	806	24	minus	783	100	783	0	0	1447	0
atp8	147	1	147	TRINITY_GG_1_c30_g1_i7	11823	1033	887	minus	147	100	147	0	0	272	1.23e-75
atp8	147	1	147	TRINITY_GG_1_c30_g1_i5	10890	1033	887	minus	147	100	147	0	0	272	1.23e-75
atp8	147	1	147	TRINITY_GG_1_c30_g1_i4	11951	1033	887	minus	147	100	147	0	0	272	1.23e-75
atp8	147	1	147	TRINITY_GG_1_c30_g1_i3	8276	1033	887	minus	147	100	147	0	0	272	1.23e-75
atp8	147	1	147	TRINITY_GG_1_c30_g1_i2	13222	1033	887	minus	147	100	147	0	0	272	1.23e-75
atp8	147	1	147	TRINITY_GG_1_c30_g1_i1	12161	1033	887	minus	147	100	147	0	0	272	1.23e-75
atp9	225	1	225	TRINITY_GG_1_c26_g1_i1	10262	9047	9271	plus	225	100	225	0	0	416	8.59e-119
cob	1173	1	1173	TRINITY_GG_1_c30_g1_i7	11823	9260	8088	minus	1173	100	1173	0	0	2167	0
cob	1173	1	1173	TRINITY_GG_1_c30_g1_i6	4303	2673	1501	minus	1173	100	1173	0	0	2167	0
cob	1173	1	1173	TRINITY_GG_1_c30_g1_i5	10890	9260	8088	minus	1173	100	1173	0	0	2167	0
cob	1173	1	1173	TRINITY_GG_1_c30_g1_i1	12161	10531	9359	minus	1173	100	1173	0	0	2167	0
cob	1173	507	1173	TRINITY_GG_1_c30_g1_i4	11951	8754	8088	minus	667	100	667	0	0	1232	0
cob	1173	1	506	TRINITY_GG_1_c30_g1_i4	11951	10321	9816	minus	506	100	506	0	0	935	0
cob	1173	507	1173	TRINITY_GG_1_c30_g1_i2	13222	10025	9359	minus	667	100	667	0	0	1232	0
cob	1173	1	506	TRINITY_GG_1_c30_g1_i2	13222	11592	11087	minus	506	100	506	0	0	935	0
cox1	1644	1	1644	TRINITY_GG_1_c30_g1_i7	11823	7610	5967	minus	1644	100	1644	0	0	3037	0
cox1	1644	1	1644	TRINITY_GG_1_c30_g1_i5	10890	7610	5967	minus	1644	100	1644	0	0	3037	0
cox1	1644	1	1644	TRINITY_GG_1_c30_g1_i4	11951	7610	5967	minus	1644	100	1644	0	0	3037	0
cox1	1644	315	1644	TRINITY_GG_1_c30_g1_i2	13222	7296	5967	minus	1330	100	1330	0	0	2457	0
cox1	1644	1	315	TRINITY_GG_1_c30_g1_i2	13222	8881	8567	minus	315	100	315	0	0	582	6.22e-168
cox1	1644	315	1644	TRINITY_GG_1_c30_g1_i1	12161	7296	5967	minus	1330	100	1330	0	0	2457	0
cox1	1644	1	315	TRINITY_GG_1_c30_g1_i1	12161	8881	8567	minus	315	100	315	0	0	582	6.22e-168
cox1	1644	765	1644	TRINITY_GG_1_c30_g1_i3	8276	6846	5967	minus	880	100	880	0	0	1626	0
cox1	1644	1	753	TRINITY_GG_1_c30_g1_i6	4303	1023	271	minus	753	100	753	0	0	1391	0
cox1	1644	765	1093	TRINITY_GG_1_c30_g2_i1	1621	1621	1293	minus	329	100	329	0	0	608	1.03e-175
cox1	1644	733	759	TRINITY_GG_1_c30_g4_i1	1362	1362	1336	minus	27	96.296	26	1	0	45.4	3.63e-06
cox2	750	1	750	TRINITY_GG_1_c26_g1_i1	10262	9422	10171	plus	750	100	750	0	0	1386	0
cox3	810	1	810	TRINITY_GG_1_c31_g1_i1	3456	1190	381	minus	810	100	810	0	0	1496	0
cox3	810	220	243	TRINITY_GG_1_c36_g1_i1	1181	1158	1181	plus	24	100	24	0	0	45.4	1.77e-06
cox3	810	198	220	TRINITY_GG_1_c36_g1_i1	1181	1	23	plus	23	100	23	0	0	43.6	6.36e-06
cox3	810	315	338	TRINITY_GG_1_c33_g1_i1	1325	1	24	plus	24	100	24	0	0	45.4	1.77e-06
cox3	810	334	357	TRINITY_GG_1_c33_g1_i1	1325	1302	1325	plus	24	100	24	0	0	45.4	1.77e-06
cox3	810	610	632	TRINITY_GG_1_c35_g1_i1	1173	1	23	plus	23	100	23	0	0	43.6	6.36e-06
cox3	810	632	654	TRINITY_GG_1_c35_g1_i1	1173	1151	1173	plus	23	100	23	0	0	43.6	6.36e-06
nad1	1104	1	1104	TRINITY_GG_1_c30_g1_i7	11823	4521	3418	minus	1104	100	1104	0	0	2039	0
nad1	1104	1	1104	TRINITY_GG_1_c30_g1_i5	10890	4521	3418	minus	1104	100	1104	0	0	2039	0
nad1	1104	1	1104	TRINITY_GG_1_c30_g1_i4	11951	4521	3418	minus	1104	100	1104	0	0	2039	0
nad1	1104	1	1104	TRINITY_GG_1_c30_g1_i3	8276	4521	3418	minus	1104	100	1104	0	0	2039	0
nad1	1104	1	1104	TRINITY_GG_1_c30_g1_i2	13222	4521	3418	minus	1104	100	1104	0	0	2039	0
nad1	1104	1	1104	TRINITY_GG_1_c30_g1_i1	12161	4521	3418	minus	1104	100	1104	0	0	2039	0
nad1	1104	607	630	TRINITY_GG_1_c34_g1_i1	1028	1	24	plus	24	100	24	0	0	45.4	2.42e-06
nad1	1104	631	653	TRINITY_GG_1_c34_g1_i1	1028	1006	1028	plus	23	100	23	0	0	43.6	8.72e-06
nad2	1710	1	1710	TRINITY_GG_1_c26_g1_i1	10262	6762	8471	plus	1710	100	1710	0	0	3158	0
nad3	432	1	432	TRINITY_GG_1_c26_g1_i1	10262	8471	8902	plus	432	100	432	0	0	798	0
nad4	1449	480	1449	TRINITY_GG_1_c30_g1_i7	11823	2107	1140	minus	970	99.485	965	3	2	1762	0
nad4	1449	1	497	TRINITY_GG_1_c30_g1_i7	11823	3287	2791	minus	497	100	497	0	0	918	0
nad4	1449	480	1449	TRINITY_GG_1_c30_g1_i5	10890	2107	1140	minus	970	99.485	965	3	2	1762	0
nad4	1449	1	497	TRINITY_GG_1_c30_g1_i5	10890	3287	2791	minus	497	100	497	0	0	918	0
nad4	1449	480	1449	TRINITY_GG_1_c30_g1_i4	11951	2107	1140	minus	970	99.485	965	3	2	1762	0
nad4	1449	1	497	TRINITY_GG_1_c30_g1_i4	11951	3287	2791	minus	497	100	497	0	0	918	0
nad4	1449	480	1449	TRINITY_GG_1_c30_g1_i3	8276	2107	1140	minus	970	99.485	965	3	2	1762	0
nad4	1449	1	497	TRINITY_GG_1_c30_g1_i3	8276	3287	2791	minus	497	100	497	0	0	918	0
nad4	1449	480	1449	TRINITY_GG_1_c30_g1_i2	13222	2107	1140	minus	970	99.485	965	3	2	1762	0
nad4	1449	1	497	TRINITY_GG_1_c30_g1_i2	13222	3287	2791	minus	497	100	497	0	0	918	0
nad4	1449	480	1449	TRINITY_GG_1_c30_g1_i1	12161	2107	1140	minus	970	99.485	965	3	2	1762	0
nad4	1449	1	497	TRINITY_GG_1_c30_g1_i1	12161	3287	2791	minus	497	100	497	0	0	918	0
nad4	1449	1025	1048	TRINITY_GG_1_c23_g1_i1	204	1	24	plus	24	100	24	0	0	45.4	3.19e-06
nad4L	270	1	270	TRINITY_GG_1_c30_g3_i1	1941	1799	1530	minus	270	100	270	0	0	499	1e-143
nad4L	270	1	270	TRINITY_GG_1_c30_g1_i7	11823	11681	11412	minus	270	100	270	0	0	499	1e-143
nad5	1995	1	1995	TRINITY_GG_1_c30_g1_i7	11823	11412	9418	minus	1995	100	1995	0	0	3685	0
nad5	1995	925	1995	TRINITY_GG_1_c30_g1_i6	4303	3901	2831	minus	1071	100	1071	0	0	1978	0
nad5	1995	925	1995	TRINITY_GG_1_c30_g1_i5	10890	10488	9418	minus	1071	100	1071	0	0	1978	0
nad5	1995	925	1995	TRINITY_GG_1_c30_g1_i4	11951	11549	10479	minus	1071	100	1071	0	0	1978	0
nad5	1995	925	1995	TRINITY_GG_1_c30_g1_i2	13222	12820	11750	minus	1071	100	1071	0	0	1978	0
nad5	1995	925	1995	TRINITY_GG_1_c30_g1_i1	12161	11759	10689	minus	1071	100	1071	0	0	1978	0
nad5	1995	1	929	TRINITY_GG_1_c30_g3_i1	1941	1530	602	minus	929	100	929	0	0	1716	0
nad6	654	1	209	TRINITY_GG_1_c31_g1_i1	3456	209	1	minus	209	100	209	0	0	387	2.05e-109
nad6	654	210	654	TRINITY_GG_1_c31_g3_i1	954	954	510	minus	445	100	445	0	0	822	0
orf102	309	1	309	TRINITY_GG_1_c4_g1_i1	972	803	495	minus	309	100	309	0	0	571	2.42e-165
orf103	312	1	312	TRINITY_GG_1_c32_g1_i1	1559	758	447	minus	312	100	312	0	0	577	5.25e-167
orf112	339	1	339	TRINITY_GG_1_c30_g2_i1	1621	371	33	minus	339	100	339	0	0	627	0
orf127A	384	83	384	TRINITY_GG_1_c26_g1_i1	10262	5436	5737	plus	302	100	302	0	0	558	2.37e-161
orf127A	384	1	106	TRINITY_GG_1_c37_g1_i1	474	106	1	minus	106	100	106	0	0	196	2.14e-52
orf127B	384	1	384	TRINITY_GG_1_c30_g1_i7	11823	2789	2406	minus	384	100	384	0	0	710	0
orf127B	384	1	384	TRINITY_GG_1_c30_g1_i5	10890	2789	2406	minus	384	100	384	0	0	710	0
orf127B	384	1	384	TRINITY_GG_1_c30_g1_i4	11951	2789	2406	minus	384	100	384	0	0	710	0
orf127B	384	1	384	TRINITY_GG_1_c30_g1_i3	8276	2789	2406	minus	384	100	384	0	0	710	0
orf127B	384	1	384	TRINITY_GG_1_c30_g1_i2	13222	2789	2406	minus	384	100	384	0	0	710	0
orf127B	384	1	384	TRINITY_GG_1_c30_g1_i1	12161	2789	2406	minus	384	100	384	0	0	710	0
orf129	390	1	390	TRINITY_GG_1_c30_g2_i1	1621	1293	904	minus	390	100	390	0	0	721	0
orf129	390	99	164	TRINITY_GG_1_c30_g1_i6	4303	178	113	minus	66	96.97	64	2	0	111	8.1e-27
orf129	390	29	52	TRINITY_GG_1_c30_g1_i6	4303	247	224	minus	24	100	24	0	0	45.4	8.33e-07
orf161	486	1	486	TRINITY_GG_1_c30_g1_i7	11823	5622	5137	minus	486	100	486	0	0	898	0
orf161	486	1	486	TRINITY_GG_1_c30_g1_i5	10890	5622	5137	minus	486	100	486	0	0	898	0
orf161	486	1	486	TRINITY_GG_1_c30_g1_i4	11951	5622	5137	minus	486	100	486	0	0	898	0
orf161	486	1	486	TRINITY_GG_1_c30_g1_i3	8276	5622	5137	minus	486	100	486	0	0	898	0
orf161	486	1	486	TRINITY_GG_1_c30_g1_i2	13222	5622	5137	minus	486	100	486	0	0	898	0
orf161	486	1	486	TRINITY_GG_1_c30_g1_i1	12161	5622	5137	minus	486	100	486	0	0	898	0
orf301	906	1	906	TRINITY_GG_1_c30_g1_i2	13222	8566	7661	minus	906	100	906	0	0	1674	0
orf301	906	1	906	TRINITY_GG_1_c30_g1_i1	12161	8566	7661	minus	906	100	906	0	0	1674	0
orf308	927	1	927	TRINITY_GG_1_c36_g1_i1	1181	23	949	plus	927	100	927	0	0	1712	0
orf319	960	1	960	TRINITY_GG_1_c30_g1_i4	11951	9814	8855	minus	960	100	960	0	0	1773	0
orf319	960	1	960	TRINITY_GG_1_c30_g1_i2	13222	11085	10126	minus	960	100	960	0	0	1773	0
orf336	1011	1	1011	TRINITY_GG_1_c30_g1_i3	8276	7938	6928	minus	1011	100	1011	0	0	1868	0
orf336	1011	628	653	TRINITY_GG_1_c33_g1_i1	1325	872	897	plus	26	96.154	25	1	0	43.6	7.97e-06
orf386	1161	1	606	TRINITY_GG_1_c30_g3_i1	1941	606	1	minus	606	100	606	0	0	1120	0
orf386	1161	582	1161	TRINITY_GG_1_c30_g5_i1	995	1	580	plus	580	100	580	0	0	1072	0
orf419	1260	1	1260	TRINITY_GG_1_c33_g1_i1	1325	20	1279	plus	1260	100	1260	0	0	2327	0
orf419	1260	853	878	TRINITY_GG_1_c30_g1_i3	8276	7311	7286	minus	26	96.154	25	1	0	43.6	9.96e-06
orf456	1371	1	1371	TRINITY_GG_1_c7_g2_i1	1872	1560	190	minus	1371	100	1371	0	0	2532	0
orf456	1371	1	1371	TRINITY_GG_1_c7_g1_i1	1872	1560	190	minus	1371	100	1371	0	0	2532	0
orf535	1608	4	1344	TRINITY_GG_1_c30_g4_i1	1362	1341	1	minus	1341	100	1341	0	0	2477	0
orf535	1608	1326	1608	TRINITY_GG_1_c30_g1_i3	8276	8276	7994	minus	283	100	283	0	0	523	3.74e-150
Exon sequences were used as queries in this table.

## Sheet: S 4
Supplementary Table S4. Local BLAST of mitochondrial intron-containing genes (gene sequences) against assembled transcript contigs.
qseqid	qlen	qstart	qend	sseqid	slen	sstart	send	sstrand	length	pident	nident	mismatch	gaps	bitscore	evalue
rnl	7334	3948	5819	TRINITY_GG_1_c7_g1_i1	1872	1872	1	minus	1872	100	1872	0	0	3458	0
rnl	7334	3948	5819	TRINITY_GG_1_c7_g2_i1	1872	1872	1	minus	1872	99.893	1870	2	0	3446	0
rnl	7334	2318	3971	TRINITY_GG_1_c26_g1_i1	10262	2904	4557	plus	1654	100	1654	0	0	3055	0
rnl	7334	2545	3971	TRINITY_GG_1_c26_g1_i1	10262	1	1427	plus	1427	100	1427	0	0	2636	0
rnl	7334	1	806	TRINITY_GG_1_c26_g1_i1	10262	2100	2905	plus	806	100	806	0	0	1489	0
rnl	7334	6996	7334	TRINITY_GG_1_c26_g1_i1	10262	1565	1903	plus	339	100	339	0	0	627	1.27e-180
rnl	7334	6996	7334	TRINITY_GG_1_c26_g1_i1	10262	4695	5033	plus	339	100	339	0	0	627	1.27e-180
rnl	7334	5796	5935	TRINITY_GG_1_c26_g1_i1	10262	1428	1568	plus	141	99.291	140	0	1	254	2.49e-68
rnl	7334	5796	5935	TRINITY_GG_1_c26_g1_i1	10262	4558	4698	plus	141	99.291	140	0	1	254	2.49e-68
rnl	7334	783	2341	TRINITY_GG_1_c32_g1_i1	1559	1559	1	minus	1559	100	1559	0	0	2880	0
rnl	7334	6048	7019	TRINITY_GG_1_c4_g1_i1	972	972	1	minus	972	100	972	0	0	1796	0
nad5	3948	1	1530	TRINITY_GG_1_c30_g3_i1	1941	1530	1	minus	1530	100	1530	0	0	2826	0
nad5	3948	2476	3948	TRINITY_GG_1_c30_g1_i6	4303	4303	2831	minus	1473	100	1473	0	0	2721	0
nad5	3948	2476	3948	TRINITY_GG_1_c30_g1_i5	10890	10890	9418	minus	1473	100	1473	0	0	2721	0
nad5	3948	2476	3948	TRINITY_GG_1_c30_g1_i4	11951	11951	10479	minus	1473	100	1473	0	0	2721	0
nad5	3948	2476	3948	TRINITY_GG_1_c30_g1_i2	13222	13222	11750	minus	1473	100	1473	0	0	2721	0
nad5	3948	2476	3948	TRINITY_GG_1_c30_g1_i1	12161	12161	10689	minus	1473	100	1473	0	0	2721	0
nad5	3948	2878	3948	TRINITY_GG_1_c30_g1_i7	11823	10488	9418	minus	1071	100	1071	0	0	1978	0
nad5	3948	1	929	TRINITY_GG_1_c30_g1_i7	11823	11412	10484	minus	929	100	929	0	0	1716	0
nad5	3948	1506	2500	TRINITY_GG_1_c30_g5_i1	995	1	995	plus	995	100	995	0	0	1838	0
nad5	3948	2100	2500	TRINITY_GG_1_c30_g6_i1	426	26	426	plus	401	100	401	0	0	741	0
nad5	3948	2848	2900	TRINITY_GG_1_c30_g6_i1	426	53	1	minus	53	100	53	0	0	99	6.63e-22
cob	2234	1	2234	TRINITY_GG_1_c30_g1_i4	11951	10321	8088	minus	2234	100	2234	0	0	4126	0
cob	2234	1	2234	TRINITY_GG_1_c30_g1_i2	13222	11592	9359	minus	2234	100	2234	0	0	4126	0
cob	2234	1568	2234	TRINITY_GG_1_c30_g1_i7	11823	8754	8088	minus	667	100	667	0	0	1232	0
cob	2234	1	506	TRINITY_GG_1_c30_g1_i7	11823	9260	8755	minus	506	100	506	0	0	935	0
cob	2234	1568	2234	TRINITY_GG_1_c30_g1_i6	4303	2167	1501	minus	667	100	667	0	0	1232	0
cob	2234	1	506	TRINITY_GG_1_c30_g1_i6	4303	2673	2168	minus	506	100	506	0	0	935	0
cob	2234	1568	2234	TRINITY_GG_1_c30_g1_i5	10890	8754	8088	minus	667	100	667	0	0	1232	0
cob	2234	1	506	TRINITY_GG_1_c30_g1_i5	10890	9260	8755	minus	506	100	506	0	0	935	0
cob	2234	1568	2234	TRINITY_GG_1_c30_g1_i1	12161	10025	9359	minus	667	100	667	0	0	1232	0
cob	2234	1	506	TRINITY_GG_1_c30_g1_i1	12161	10531	10026	minus	506	100	506	0	0	935	0
cox1	7158	1	2024	TRINITY_GG_1_c30_g1_i2	13222	8881	6858	minus	2024	100	2024	0	0	3738	0
cox1	7158	5007	5335	TRINITY_GG_1_c30_g1_i2	13222	6846	6518	minus	329	100	329	0	0	608	4.5e-175
cox1	7158	6605	7158	TRINITY_GG_1_c30_g1_i2	13222	6520	5967	minus	554	100	554	0	0	1024	0
cox1	7158	1	2024	TRINITY_GG_1_c30_g1_i1	12161	8881	6858	minus	2024	100	2024	0	0	3738	0
cox1	7158	5007	5335	TRINITY_GG_1_c30_g1_i1	12161	6846	6518	minus	329	100	329	0	0	608	4.5e-175
cox1	7158	6605	7158	TRINITY_GG_1_c30_g1_i1	12161	6520	5967	minus	554	100	554	0	0	1024	0
cox1	7158	3577	5335	TRINITY_GG_1_c30_g1_i3	8276	8276	6518	minus	1759	100	1759	0	0	3249	0
cox1	7158	6605	7158	TRINITY_GG_1_c30_g1_i3	8276	6520	5967	minus	554	100	554	0	0	1024	0
cox1	7158	5007	6627	TRINITY_GG_1_c30_g2_i1	1621	1621	1	minus	1621	100	1621	0	0	2994	0
cox1	7158	2117	2182	TRINITY_GG_1_c30_g2_i1	1621	1195	1130	minus	66	96.97	64	2	0	111	1.55e-25
cox1	7158	2255	3595	TRINITY_GG_1_c30_g4_i1	1362	1341	1	minus	1341	100	1341	0	0	2477	0
cox1	7158	5433	5498	TRINITY_GG_1_c30_g1_i6	4303	178	113	minus	66	96.97	64	2	0	111	1.55e-25
cox1	7158	1586	2183	TRINITY_GG_1_c30_g1_i6	4303	709	112	minus	598	100	598	0	0	1105	0
cox1	7158	1	315	TRINITY_GG_1_c30_g1_i6	4303	1023	709	minus	315	100	315	0	0	582	2.73e-167
cox1	7158	6605	7158	TRINITY_GG_1_c30_g1_i7	11823	6520	5967	minus	554	100	554	0	0	1024	0
cox1	7158	5007	5335	TRINITY_GG_1_c30_g1_i7	11823	6846	6518	minus	329	100	329	0	0	608	4.5e-175
cox1	7158	1586	2024	TRINITY_GG_1_c30_g1_i7	11823	7296	6858	minus	439	100	439	0	0	811	0
cox1	7158	1	315	TRINITY_GG_1_c30_g1_i7	11823	7610	7296	minus	315	100	315	0	0	582	2.73e-167
cox1	7158	6605	7158	TRINITY_GG_1_c30_g1_i5	10890	6520	5967	minus	554	100	554	0	0	1024	0
cox1	7158	5007	5335	TRINITY_GG_1_c30_g1_i5	10890	6846	6518	minus	329	100	329	0	0	608	4.5e-175
cox1	7158	1586	2024	TRINITY_GG_1_c30_g1_i5	10890	7296	6858	minus	439	100	439	0	0	811	0
cox1	7158	1	315	TRINITY_GG_1_c30_g1_i5	10890	7610	7296	minus	315	100	315	0	0	582	2.73e-167
cox1	7158	6605	7158	TRINITY_GG_1_c30_g1_i4	11951	6520	5967	minus	554	100	554	0	0	1024	0
cox1	7158	5007	5335	TRINITY_GG_1_c30_g1_i4	11951	6846	6518	minus	329	100	329	0	0	608	4.5e-175
cox1	7158	1586	2024	TRINITY_GG_1_c30_g1_i4	11951	7296	6858	minus	439	100	439	0	0	811	0
cox1	7158	1	315	TRINITY_GG_1_c30_g1_i4	11951	7610	7296	minus	315	100	315	0	0	582	2.73e-167
nad1	2085	607	1634	TRINITY_GG_1_c34_g1_i1	1028	1	1028	plus	1028	100	1028	0	0	1899	0
nad1	2085	1	630	TRINITY_GG_1_c30_g1_i7	11823	4521	3892	minus	630	100	630	0	0	1164	0
nad1	2085	1612	2085	TRINITY_GG_1_c30_g1_i7	11823	3891	3418	minus	474	100	474	0	0	876	0
nad1	2085	1	630	TRINITY_GG_1_c30_g1_i5	10890	4521	3892	minus	630	100	630	0	0	1164	0
nad1	2085	1612	2085	TRINITY_GG_1_c30_g1_i5	10890	3891	3418	minus	474	100	474	0	0	876	0
nad1	2085	1	630	TRINITY_GG_1_c30_g1_i4	11951	4521	3892	minus	630	100	630	0	0	1164	0
nad1	2085	1612	2085	TRINITY_GG_1_c30_g1_i4	11951	3891	3418	minus	474	100	474	0	0	876	0
nad1	2085	1	630	TRINITY_GG_1_c30_g1_i3	8276	4521	3892	minus	630	100	630	0	0	1164	0
nad1	2085	1612	2085	TRINITY_GG_1_c30_g1_i3	8276	3891	3418	minus	474	100	474	0	0	876	0
nad1	2085	1	630	TRINITY_GG_1_c30_g1_i2	13222	4521	3892	minus	630	100	630	0	0	1164	0
nad1	2085	1612	2085	TRINITY_GG_1_c30_g1_i2	13222	3891	3418	minus	474	100	474	0	0	876	0
nad1	2085	1	630	TRINITY_GG_1_c30_g1_i1	12161	4521	3892	minus	630	100	630	0	0	1164	0
nad1	2085	1612	2085	TRINITY_GG_1_c30_g1_i1	12161	3891	3418	minus	474	100	474	0	0	876	0
nad4	2148	1	2148	TRINITY_GG_1_c30_g1_i7	11823	3287	1140	minus	2148	100	2148	0	0	3967	0
nad4	2148	1	2148	TRINITY_GG_1_c30_g1_i5	10890	3287	1140	minus	2148	100	2148	0	0	3967	0
nad4	2148	1	2148	TRINITY_GG_1_c30_g1_i4	11951	3287	1140	minus	2148	100	2148	0	0	3967	0
nad4	2148	1	2148	TRINITY_GG_1_c30_g1_i3	8276	3287	1140	minus	2148	100	2148	0	0	3967	0
nad4	2148	1	2148	TRINITY_GG_1_c30_g1_i2	13222	3287	1140	minus	2148	100	2148	0	0	3967	0
nad4	2148	1	2148	TRINITY_GG_1_c30_g1_i1	12161	3287	1140	minus	2148	100	2148	0	0	3967	0
cox3	4355	198	1378	TRINITY_GG_1_c36_g1_i1	1181	1	1181	plus	1181	100	1181	0	0	2182	0
cox3	4355	1450	2774	TRINITY_GG_1_c33_g1_i1	1325	1	1325	plus	1325	100	1325	0	0	2447	0
cox3	4355	3027	4199	TRINITY_GG_1_c35_g1_i1	1173	1	1173	plus	1173	100	1173	0	0	2167	0
cox3	4355	1	220	TRINITY_GG_1_c31_g1_i1	3456	1190	971	minus	220	100	220	0	0	407	1.07e-114
cox3	4355	1355	1473	TRINITY_GG_1_c31_g1_i1	3456	971	853	minus	119	100	119	0	0	220	1.5e-58
cox3	4355	2751	3049	TRINITY_GG_1_c31_g1_i1	3456	857	559	minus	299	100	299	0	0	553	1.3e-158
cox3	4355	4177	4355	TRINITY_GG_1_c31_g1_i1	3456	559	381	minus	179	100	179	0	0	331	6.63e-92
Gene sequences were used as queries in this table.

## Sheet: S 5
Supplementary Table S5. Length, mean K2P genetic distances and Ka/Ks ratios of protein-coding gene among five different Cordyceps species.
	Actual length (nt)	Conserved length (nt) †	K2P	SE	Ka/Ks	SE
atp6	783		0.032	0.005	0.0139577	0.00317452
atp8	147		0.008	0.006	0	0
atp9	225		0.022	0.007	0	0
cob	1161-1182	1140	0.03	0.004	0.0064216	0.00262385
cox1	1593-1626	1587	0.041	0.004	0.0152795	0.0044046
cox2	750		0.034	0.005	0.0322047	0.0071563
cox3	810		0.044	0.005	0.0168846	0.00481129
nad1	1104		0.053	0.005	0.0298667	0.00244319
nad2	1680-1713	1614	0.037	0.003	0.0566296	0.0267522
nad3	420-432	420	0.028	0.005	0.0127163	0.00333976
nad4	1449		0.037	0.003	0.0274302	0.00685438
nad4L	270		0.034	0.008	0.0245618	0.0103654
nad5	1992-2001	1959	0.042	0.003	0.0264613	0.00230251
nad6	633-654	627	0.038	0.006	0.028865	0.00499038
rps3	1323-1443	1203	0.042	0.004	0.0636006	0.00722449
† Conserved length means the length after cutting gap regions from exon sequence alignments. For genes with length variations (cob; cox1; nad2, 3, 5, 6; rps3), K2P and Ka/Ks values are calculated using sequences of the conserved lengths. SE, standard error.

## Sheet: S 6
Supplementary Table S6. K2P genetic distances and Ka/Ks ratios between different species pairs at protein-coding genes.
atp6	CT	CM	CP	CB	CC		atp8	CT	CM	CP	CB	CC		atp9	CT	CM	CP	CB	CC
CT		0.00857368	0.0147638	0	0.0213221		CT		0	0	0	0		CT		0	0	0	0
CM	0.0434864		0.00776777	0.00694674	0.0102189		CM	0.00683769		0	0	0		CM	0.0367286		0	0	0
CP	0.0380551	0.0286791		0.0132752	0.0208767		CP	0.0137344	0.013794		0	0		CP	0.0415133	0.0225859		0	0
CB	0.0233599	0.0475349	0.0393936		0.0358325		CB	0.00683769	0.00684942	0.00684942		0		CB	0.0181015	0.0180348	0.0226432		0
CC	0.0194265	0.0407542	0.0313429	0.0128849			CC	0	0.00683769	0.0137344	0.00683769			CC	0.0181015	0.0180348	0.0226432	0
cob	CT	CM	CP	CB	CC		cox1	CT	CM	CP	CB	CC		cox2	CT	CM	CP	CB	CC
CT		0.0152446	0	0	0		CT		0.0145541	0.0145858	0.0344273	0.0432085		CT		0.0357954	0.0261272	0.0580305	0.0823482
CM	0.0452774		0.0166563	0.0162571	0.016058		CM	0.0543405		0.00228276	0.0062755	0.00530276		CM	0.0440578		0.0118367	0.0186348	0.0275259
CP	0.0332265	0.0471996		0	0		CP	0.0474951	0.0448747		0.0057794	0.00453342		CP	0.0455578	0.0441189		0.0103382	0.0158452
CB	0.00793717	0.0462051	0.0332379		0		CB	0.018533	0.0563895	0.0508748		0.0218457		CB	0.0216615	0.0369643	0.0370109		0.0355652
CC	0.00882783	0.0443367	0.0314022	0.00705378			CC	0.0120697	0.0577149	0.0495063	0.0165814			CC	0.0216733	0.0369454	0.0412536	0.00670385
cox3	CT	CM	CP	CB	CC		nad1	CT	CM	CP	CB	CC		nad2	CT	CM	CP	CB	CC
CT		0.0110275	0.00197395	0.00968211	0.0502364		CT		0.0279756	0.0269036	0.039397	0.0442275		CT		0.0308608	0.0356963	0.0335538	0.0229605
CM	0.0592356		0.0151872	0.0125343	0.0159712		CM	0.072553		0.0285569	0.0196407	0.0251765		CM	0.0495176		0.0219162	0.0327727	0.0274077
CP	0.0513619	0.0392996		0.00437776	0.0100669		CP	0.0766472	0.0488381		0.0238533	0.0260716		CP	0.0521024	0.0428837		0.0323976	0.031674
CB	0.0213352	0.0673296	0.0526042		0.0377884		CB	0.0325107	0.0606101	0.0625591		0.0368641		CB	0.0201321	0.0454935	0.0495009		0.297056
CC	0.0149821	0.0605343	0.0512915	0.0251557			CC	0.0401239	0.0489409	0.045991	0.0362666			CC	0.0182127	0.0448259	0.0501743	0.0018622
nad3	CT	CM	CP	CB	CC		nad4	CT	CM	CP	CB	CC		nad4L	CT	CM	CP	CB	CC
CT		0.0241589	0.0122065	0	0		CT		0.0279275	0.0283109	0.0576213	0.0728722		CT		0	0	0.0842788	0.0842788
CM	0.031671		0.0113569	0.0275711	0.0255204		CM	0.049393		0.00592404	0.0164933	0.0154593		CM	0.0341974		0	0.0210045	0.0210045
CP	0.041798	0.0393043		0.0137552	0.0125941		CP	0.0441769	0.0354172		0.0131507	0.00950135		CP	0.050016	0.0461027		0.0175255	0.0175255
CB	0.0144235	0.0266835	0.0367089		0		CB	0.0253115	0.0500916	0.0426842		0.0270419		CB	0.0150387	0.0421027	0.050016		0
CC	0.0168566	0.029171	0.0392469	0.00238664			CC	0.0174767	0.0456769	0.0405207	0.0188929			CC	0.0150387	0.0421027	0.050016	0
nad5	CT	CM	CP	CB	CC		nad6	CT	CM	CP	CB	CC		rps3	CT	CM	CP	CB	CC
CT		0.017397	0.0378275	0.0243348	0.0241808		CT		0.0172864	0.030816	0.0403689	0.0637248		CT		0.0541813	0.0603942	0.0976595	0.0844274
CM	0.0520486		0.0276708	0.0223522	0.0238806		CM	0.0478259		0.010075	0.0184323	0.0149526		CM	0.0642909		0.0286717	0.0540882	0.0474693
CP	0.0448743	0.0515226		0.034098	0.035729		CP	0.0529437	0.046137		0.0307311	0.0245468		CP	0.0571076	0.0517108		0.0564221	0.0533524
CB	0.0286956	0.054236	0.0481466		0.0171421		CB	0.0177745	0.0512166	0.0546768		0.0377163		CB	0.0125758	0.0607366	0.0544587		0.0993404
CC	0.0319023	0.0553245	0.0492277	0.00461147			CC	0.00480773	0.0426977	0.0512166	0.0128725			CC	0.00920095	0.0589101	0.0508779	0.00333265
In every data matrix, values below the diagonal are K2P genetic distances, and those above the diagonal are Ka/Ks ratios.
